# Supplementary material for: Understanding the formulation of non-communicable disease policies in Nepal: a qualitative study
Source: Health Policy Plan. 2026 Apr 8;41(6):955–66. doi: 10.1093/heapol/czag048 (PMC13276260; doi:10.1093/heapol/czag048)
Supplement: czag048_Supplementary_Data [file czag048_supplementary_data.zip]

Archive with 10 entries (10 files):
- Figure 1 300dpi.jpg
- Supp file 1_Strength and limitations.docx
- Supplementary file 2.docx
- Supplementary file 3.docx
- Supplementary file 4.docx
- Supplementary file 5.docx
- Table 1_clean.docx
- Table 2.docx
- Table 3_clean.docx
- Table 4_clean.docx
